# Supplementary material for: Mining a Crowdsourced Dictionary to Understand Consistency and Preference in Word Meanings
Source: Front Psychol. 2019 Feb 18;10:268. doi: 10.3389/fpsyg.2019.00268 (PMC6387934; doi:10.3389/fpsyg.2019.00268)
Supplement: TABLE S1 — The first row of the table contains the combined words from the Balota et al. (2007) and Brysbaert et al. (2018) studies, while the second row contains the log frequency from the UD corpus. [file Table_1.XLSX]

## Sheet: Sheet1
a	15.0505
aardvark	4.61512
aardwolf	0.693147
abaca	1.09861
aback	3.80666
abacus	2.99573
abaft	0.693147
abalone	1.94591
abandon	6.29342
abandoned	6.82437
abandonee	0
abandoner	1.09861
abandonment	4.7185
abase	1.38629
abased	0.693147
abasement	1.09861
abash	0
abashed	1.79176
abashedly	0
abashment	0
abatable	0
abate	2.70805
abatement	1.94591
abattoir	2.30259
abbacy	0
abbatial	0
abbe	1.94591
abbess	1.60944
abbey	5.05625
abbot	3.89182
abbotship	0
abbreviate	5.1299
abbreviated	7.724
abbreviation	9.21573
abbreviator	0
abdicable	0
abdicant	0
abdicate	2.19722
abdication	1.60944
abdicative	0
abdicator	0
abdomen	6.35957
abdominal	6.00881
abdominally	1.09861
abduct	4.06044
abductee	1.60944
abduction	4.09434
abductor	2.30259
abeam	0
abecedarian	0
abecedary	0
abed	2.83321
abele	0
aberrance	0
aberrancy	0
aberrant	3.52636
aberration	3.04452
aberrational	0
abet	2.19722
abetment	0
abettor	0
abeyance	0.693147
abeyant	0
abhor	3.61092
abhorrence	2.56495
abhorrent	4.41884
abhorrently	2.07944
abhorrer	0
abhorring	0
abidance	0
abide	5.09987
abider	0
abiding	4.97673
abidingly	0
abidingness	0
ability	9.51584
abiogenesis	3.46574
abiogenetically	0
abiotic	1.60944
abject	4.49981
abjection	0.693147
abjectly	1.38629
abjectness	0
abjudicate	0
abjuration	0
abjuratory	0
abjure	0.693147
abjurer	0
ablate	0
ablation	0.693147
ablative	1.79176
ablator	0
ablaut	0
ablaze	4.23411
able	9.62443
abler	0
ablest	0
abloom	0
ablution	2.07944
ablutionary	0
ably	2.3979
abnegate	0
abnegation	1.09861
abnegator	0
abnormal	7.07157
abnormality	4.5326
abnormally	7.50494
abnormity	0
aboard	5.35659
abode	4.96981
abolish	4.07754
abolishable	0
abolisher	1.60944
abolishment	2.30259
abolition	3.71357
abolitionary	0
abolitionism	0
abolitionist	2.48491
abominable	4.70953
abominableness	0
abominably	1.94591
abominate	1.60944
abomination	5.62402
abominator	0
aboriginal	6.1181
aboriginality	0
aboriginals	4.76217
aborigine	3.55535
abort	4.91265
aborted	5.15329
abortion	7.39018
abortionist	3.2581
abortive	1.94591
abortively	0
abortiveness	0
abound	4.60517
abounding	2.99573
about	11.87
above	9.53597
aboveboard	0
aboveground	0.693147
abovementioned	2.30259
abracadabra	3.09104
abrade	0.693147
abrader	0
abrasion	4.02535
abrasive	5.59099
abrasively	1.38629
abrasiveness	1.09861
abreact	0
abreaction	0
abreast	2.83321
abridge	2.30259
abridged	5.05625
abridgement	1.09861
abridger	1.38629
abridgment	2.07944
abroad	5.9108
abrogable	0
abrogate	1.79176
abrogation	0
abrogative	0
abrupt	5.76205
abruption	0
abruptly	6.35263
abruptness	1.38629
abscess	3.29584
abscessed	0
abscise	0
abscissa	0
abscission	0.693147
abscond	2.94444
absconded	1.79176
absconder	1.09861
abseil	1.09861
absence	6.9256
absent	6.35957
absentee	2.94444
absenteeism	2.3979
absenter	0
absently	0.693147
absentminded	2.83321
absentmindedly	2.94444
absentmindedness	2.3979
absentness	0
absinthe	5.22036
absinthian	0
absolute	8.33615
absolutely	9.06219
absoluteness	0
absolution	2.83321
absolutism	0.693147
absolutist	2.07944
absolutistic	0
absolutory	0
absolvable	0
absolve	3.2581
absolvent	0
absolver	0
absorb	5.87493
absorbability	0
absorbable	0
absorbance	0.693147
absorbed	6.78784
absorbedly	0
absorbedness	0
absorbency	2.19722
absorbent	4.70048
absorber	2.99573
absorbing	5.03044
absorbingly	0
absorption	4.91998
absorptive	0
absorptiveness	0
absorptivity	0
abstain	4.8752
abstainer	0
abstemious	1.38629
abstemiously	0
abstemiousness	0.693147
abstention	2.48491
abstentious	0
abstergent	0
abstinence	5.66988
abstinent	3.73767
abstinently	0
abstract	6.56948
abstracted	2.63906
abstractedly	0
abstractedness	0
abstracter	0
abstraction	3.71357
abstractionism	0
abstractionist	0
abstractive	0
abstractly	3.21888
abstractness	1.38629
abstractor	0
abstruse	2.89037
abstrusely	0
abstruseness	0
absurd	7.04491
absurdist	3.2581
absurdity	5.35659
absurdly	5.53339
absurdness	1.79176
abundance	6.9489
abundant	6.11368
abundantly	4.20469
abuse	8.19644
abuser	5.43808
abusive	6.70441
abusively	3.2581
abusiveness	1.79176
abut	3.63759
abutilon	0
abutment	0.693147
abuttal	0
abutter	0
abutting	0.693147
abuzz	0
abysm	0
abysmal	4.43082
abysmally	2.19722
abyss	5.68017
abyssal	2.77259
acacia	3.61092
academe	0
academia	5.04986
academic	7.3192
academically	5.83481
academicals	0.693147
academician	0
academicians	0
academicism	0
academics	6.55536
academism	0
academy	7.24993
acajou	0
acanthine	0
acanthocephalan	0
acanthodian	0
acanthus	0
acatalectic	0
accede	1.60944
accelerando	0.693147
accelerant	1.60944
accelerate	5.12396
accelerated	5.01728
acceleration	5.52146
accelerative	0
accelerator	4.61512
acceleratory	0
accelerometer	1.38629
accent	8.44677
accentor	0
accentual	0
accentually	0
accentuate	5.4161
accentuation	2.77259
accept	8.03106
acceptability	3.29584
acceptable	7.99328
acceptableness	0
acceptably	3.17805
acceptance	7.0076
acceptant	1.09861
acceptation	0.693147
accepted	8.01533
accepter	0.693147
acceptor	1.38629
access	7.84893
accessary	0
accessibility	3.93183
accessible	5.9108
accessibly	0.693147
accession	1.94591
accessional	0.693147
accessorial	0
accessorily	0
accessorize	3.63759
accessory	6.20051
accidence	0
accident	7.94944
accidental	6.8773
accidentally	8.12415
accidentalness	0
accidently	6.74524
accipiter	0
acclaim	4.81218
acclaimer	0
acclamation	2.19722
acclamatory	0
acclimate	2.30259
acclimation	1.38629
acclimatization	0
acclimatize	1.09861
acclivitous	0
acclivity	0
accolade	3.63759
accommodate	5.17615
accommodating	3.78419
accommodatingly	0
accommodation	4.15888
accommodative	0
accommodativeness	0
accommodator	0
accompanier	0.693147
accompaniment	4.75359
accompanist	0.693147
accompany	5.93489
accomplice	4.97673
accomplish	7.16704
accomplishable	0.693147
accomplished	7.35308
accomplisher	0.693147
accomplishment	6.55251
accord	5.37064
accordable	0
accordance	5.51343
accordant	1.09861
accordantly	0
accorder	0
according	8.35609
accordingly	5.82008
accordion	4.68213
accordionist	0
accost	2.83321
accosted	3.97029
accouchement	0
account	8.17555
accountability	4.74493
accountable	5.04986
accountableness	0
accountably	0
accountancy	2.48491
accountant	4.97673
accountantship	0
accounting	5.92959
accouter	0
accouterment	0
accoutrement	2.30259
accredit	1.94591
accreditation	3.13549
accredited	4.82831
accrete	0.693147
accretion	0
accretive	0
accrual	1.09861
accrue	2.19722
accruement	0
acculturate	0
acculturation	0.693147
accumulate	5.66988
accumulation	5.8861
accumulative	2.30259
accumulatively	0
accumulativeness	0
accumulator	2.3979
accuracy	6.39859
accurate	7.22911
accurately	6.46614
accurateness	0
accurse	0
accursed	3.09104
accursedly	0
accursedness	0
accusable	0
accusation	5.33754
accusative	2.07944
accusatively	0
accusatorial	0
accusatorially	0
accusatory	3.13549
accuse	5.94017
accused	6.84055
accuser	4.04305
accusingly	0
accustom	2.89037
accustomed	5.44242
accustomedness	0
ace	7.19818
acerb	0
acerbate	0
acerbic	2.56495
acerbity	0
acetabulum	0
acetaldehyde	2.63906
acetaminophen	4.46591
acetanilide	0
acetate	2.3979
acetated	0
acetazolamide	0
acetic	2.07944
acetifier	0
acetify	0
acetone	2.99573
acetonitrile	0
acetous	0
acetum	0
acetyl	1.94591
acetylation	1.09861
acetylcholine	2.07944
acetylene	2.89037
acetylsalicylate	0
acetylsalicylic	1.60944
ach	4.09434
achalasia	0
ache	6.34564
achievable	4.66344
achieve	8.19423
achievement	6.79571
achiever	4.65396
achiness	0
aching	5.48894
achingly	2.70805
achromatic	0.693147
achromatically	0
achromatize	0
achromous	0
achy	3.58352
acicular	0
aciculate	0
acid	7.94626
acidic	5.27811
acidification	0.693147
acidifier	0
acidify	1.38629
acidimetric	0
acidimetrically	0
acidity	3.4012
acidize	0
acidly	0
acidometer	0
acidophilic	0
acidophilus	0
acidosis	1.09861
acidulate	0
acidulous	0
aciform	0
acknowledge	6.90975
acknowledgeable	0.693147
acknowledged	5.78383
acknowledgement	5.92426
acknowledger	0
acme	4.11087
acne	7.2385
acolyte	3.13549
aconite	1.60944
aconitum	0.693147
acorn	4.92725
acoustic	6.43133
acoustical	1.79176
acoustically	2.70805
acoustician	0
acoustics	3.43399
acquaint	1.09861
acquaintance	6.67456
acquaintanceship	1.09861
acquainted	5.01064
acquiesce	2.70805
acquiescence	2.3979
acquiescent	1.79176
acquiescently	0
acquiescingly	0
acquirable	1.09861
acquire	6.65801
acquired	6.92658
acquirement	0.693147
acquirer	0
acquisition	5.21494
acquisitive	0.693147
acquisitively	0
acquisitiveness	0
acquit	1.94591
acquittal	1.60944
acquitter	0
acre	5.01728
acreage	2.56495
acrid	3.82864
acridity	0
acridly	0
acridness	0
acrimonious	2.83321
acrimoniously	1.09861
acrimoniousness	0
acrimony	2.19722
acrobat	3.89182
acrobatic	4.75359
acrobatically	1.60944
acrobatics	4.07754
acrogenic	0
acrogenous	0
acrolith	0
acrolithic	0
acromegaly	0
acromion	0
acronym	9.82444
acronymic	2.89037
acrophobia	2.07944
acropolis	2.56495
acrosome	0
across	9.38555
acrostic	2.83321
acrostically	0.693147
acryl	0
acrylamide	0
acrylate	0
acrylic	4.59512
acrylonitrile	0
act	11.6987
actability	0
actable	1.09861
actin	5.77765
acting	9.3291
actinia	0
actinic	0
actinically	0
actinium	0
actinography	0
action	9.86988
actionable	1.94591
actionably	0
activate	5.21494
activation	4.12713
activator	1.38629
active	8.12356
actively	6.82979
activeness	1.38629
activism	5.22036
activist	6.2804
activity	9.17108
actor	8.31825
actress	7.5979
acts	9.69437
actual	9.08353
actuality	6.63726
actualization	3.2581
actualize	1.79176
actually	10.4708
actuarial	2.07944
actuarially	0
actuary	2.3979
actuate	1.09861
actuation	1.38629
actuator	2.19722
acuity	3.21888
aculeate	0
acumen	3.66356
acuminate	0
acumination	0
acuminous	0
acupressure	1.09861
acupuncture	4.04305
acupuncturist	0
acute	6.39359
acutely	3.98898
acuteness	2.19722
acyclic	0
acyclovir	0
acyl	0
acylation	0
ad	7.63143
adage	4.07754
adagio	1.38629
adamancy	0
adamant	4.29046
adamantine	0.693147
adamantly	3.97029
adapt	5.66988
adaptability	2.63906
adaptable	4.30407
adaptation	5.826
adapter	4.04305
adaption	4.34381
adaptive	4.21951
adaptively	0.693147
adaptor	2.48491
add	8.9887
addable	1.09861
addax	0
added	8.50714
addend	0
addenda	0
addendum	4.00733
adder	3.17805
addible	0
addict	7.47873
addicted	8.3082
addictedness	0
addiction	7.68018
addictive	7.42357
addictiveness	2.77259
addition	7.88946
additional	7.15227
additionally	6.13773
additive	4.58497
additively	0
additivity	0
addle	2.30259
addlebrained	0
addled	4.39445
address	7.58172
addressable	0
addressbook	0
addressee	2.70805
addresser	0.693147
addressograph	0
addressor	0
adduce	0
adducible	0
adduct	0
adduction	0.693147
adductive	0
adductor	1.38629
adenine	0.693147
adenitis	0
adenocarcinoma	0
adenoid	0
adenoidal	0.693147
adenoids	1.38629
adenoma	0
adenomatous	0
adenosine	2.3979
adenoviral	0
adenovirus	1.60944
adenylyl	0
adept	6.02345
adeptly	2.19722
adeptness	2.3979
adequacy	2.70805
adequate	6.15486
adequately	5.25227
adequateness	0
adhere	5.45959
adherence	4.75359
adherent	3.71357
adherently	0
adherer	0
adhesion	2.77259
adhesive	5.43808
adhesively	0
adhesiveness	0.693147
adiabatic	0
adiabatically	0
adiaphorous	0
adieu	2.63906
adieux	0
adipocerous	0
adipose	3.63759
adiposity	1.38629
adjacency	0
adjacent	6.28972
adjacently	0
adjectival	4.5326
adjectivally	1.38629
adjective	9.83269
adjectively	1.09861
adjoin	1.38629
adjoined	1.38629
adjoining	4.04305
adjourn	1.94591
adjournment	1.60944
adjudge	0
adjudicate	1.09861
adjudication	1.09861
adjudicative	0
adjudicator	1.94591
adjunct	3.09104
adjunction	0.693147
adjunctive	0
adjunctively	0
adjuration	0
adjuratory	0
adjure	0
adjurer	0
adjust	5.93754
adjustability	0
adjustable	4.57471
adjustably	0
adjuster	2.48491
adjustment	5.0626
adjustor	0
adjutancy	0
adjutant	1.38629
adjuvant	1.09861
adman	1.38629
admeasure	0
admin	6.6796
administer	5.29832
administrable	0
administrant	0
administrate	1.94591
administration	7.05618
administrational	0
administrative	5.39816
administratively	1.94591
administrator	5.94803
admirable	5.78996
admirableness	0
admirably	3.29584
admiral	5.46806
admiralship	0
admiralty	1.38629
admiration	6.49979
admire	6.44889
admired	6.21261
admirer	4.61512
admiring	5.33754
admiringly	1.94591
admissibility	0
admissible	2.3979
admissibleness	0
admissibly	0
admission	5.66296
admissive	0
admit	7.96936
admittance	3.89182
admitted	6.15273
admittedly	4.7362
admitter	0
admix	0
admixture	2.77259
admonish	2.94444
admonisher	0
admonishingly	0
admonishment	3.04452
admonition	3.4012
admonitory	0
adnexa	0
adnexal	0
adnominal	0
adnoun	1.09861
ado	3.43399
adobe	5.17048
adolescence	5.12396
adolescent	6.82546
adolescently	0
adopt	6.15273
adoptability	0
adoptable	1.79176
adopted	7.31455
adoptee	2.19722
adopter	2.48491
adoption	5.56834
adoptive	3.89182
adoptively	0
adorability	2.70805
adorable	8.35679
adorableness	3.8712
adorably	4.60517
adoration	5.37064
adore	6.37673
adorer	0.693147
adoring	4.65396
adoringly	2.19722
adorn	4.61512
adorner	0
adornment	3.58352
adown	0.693147
adrenal	3.43399
adrenalin	3.71357
adrenaline	6.23048
adrenergic	1.79176
adrenocortical	0
adrenocorticotropic	0
adrift	2.83321
adroit	3.21888
adroitly	1.38629
adroitness	2.07944
adscript	0
adscription	0
adsorb	0.693147
adsorbent	0
adsorption	1.09861
adsorptive	0
adularia	0
adulate	0.693147
adulation	3.66356
adulator	0.693147
adulatory	0
adult	8.41383
adulterant	0.693147
adulterate	1.38629
adulteration	1.79176
adulterator	0
adulterer	3.52636
adulteress	2.70805
adulterine	0
adulterous	3.66356
adulterously	0
adultery	5.1358
adulthood	5.5835
adultlike	0
adultness	0
adumbral	0
adumbrate	0
adumbration	0
adumbrative	0
adumbratively	0
advance	7.00033
advanced	7.71913
advancement	5.9108
advancer	0
advancing	5.22575
advantage	8.13153
advantageous	4.47734
advantageously	1.60944
advantageousness	0
advection	0
advent	5.48064
adventitia	0
adventitious	1.09861
adventitiously	0
adventitiousness	0
adventure	7.41578
adventurer	4.63473
adventuresome	2.70805
adventuress	1.09861
adventurism	0
adventurist	0
adventurous	6.59851
adventurously	1.09861
adventurousness	1.09861
adverb	7.45414
adverbial	3.4012
adverbially	0.693147
adversarial	3.09104
adversary	5.31321
adversative	0
adversatively	0
adverse	5.49306
adversely	3.93183
adverseness	0
adversity	5.24175
advert	5.2575
advertence	0
advertency	0
advertent	0
advertently	0.693147
advertise	5.86079
advertisement	5.95324
advertiser	3.46574
advertising	7.09838
advertize	1.09861
advertorial	1.38629
advice	7.94343
advisability	0
advisable	4.95583
advisableness	0
advisably	0
advise	5.99894
advised	6.45677
advisedly	0
advisedness	0
advisee	0
advisement	1.38629
adviser	3.66356
advisor	5.12396
advisory	4.02535
advocacy	4.46591
advocate	6.04737
advocator	1.79176
advocatory	0
adyta	0
adytum	0
adz	2.70805
adze	0.693147
adzuki	0
aecidium	0
aegis	3.09104
aeon	4.00733
aerate	0
aeration	1.79176
aerator	1.38629
aerial	5.18739
aerialist	0.693147
aerially	0.693147
aerie	1.09861
aero	4.92725
aerobatic	1.94591
aerobatics	1.94591
aerobe	0
aerobic	4.04305
aerobically	0
aerobics	4.04305
aerobiological	0
aerobiology	0
aerodonetics	0
aerodrome	0.693147
aerodynamic	4.68213
aerodynamicist	0
aerodynamics	3.80666
aerodyne	0.693147
aeroembolism	0
aerofoil	0.693147
aerogram	0
aerogramme	0
aerograph	0
aerographer	0
aerographic	0
aerologic	0
aerologist	0
aeromechanical	0
aeromechanics	0
aerometer	0
aerometric	0
aerometry	0
aeronaut	0
aeronautic	1.60944
aeronautical	3.89182
aeronautically	0
aeronautics	3.04452
aeroneurosis	0
aerophobia	0
aerosol	4.68213
aerospace	4.33073
aerosphere	0
aerostat	0
aerostatic	0
aerostatics	0
aerostation	0
aerotherapeutics	0
aertex	0
aesthete	1.79176
aesthetic	6.15486
aesthetical	1.60944
aesthetically	5.76832
aesthetician	1.38629
aestheticism	1.60944
aesthetics	5.31812
afar	5.55683
afeard	1.09861
affability	1.38629
affable	3.8712
affableness	0
affably	0
affair	6.65415
affaire	0.693147
affect	7.20934
affectation	3.91202
affected	7.17472
affectedly	1.94591
affectedness	0
affecter	0
affecting	6.30262
affectingly	0
affection	7.91022
affectionate	7.4961
affectionately	6.13556
affectionateness	0
affective	4.49981
affectively	1.60944
affectivity	0
affectless	0
afferent	0
affiance	0
affiant	0
affidavit	1.38629
affiliate	4.89035
affiliation	5.79909
affine	0.693147
affined	0
affinitive	0
affinity	6.2653
affirm	4.63473
affirmable	0
affirmance	0
affirmation	5.76832
affirmative	6.3699
affirmatively	1.38629
affirmer	0
affix	3.43399
affixation	1.09861
affixer	0
affixture	0
afflation	0
afflatus	0
afflict	3.43399
afflicted	6.64639
afflicter	0
afflicting	4.70048
affliction	6.65801
afflictive	0.693147
afflictively	0
affluence	4.27667
affluent	6.28972
affluently	1.09861
afflux	0
afford	8.01202
affordability	2.99573
affordable	5.87493
afforest	0
afforestation	0
affranchise	0
affray	0
affricate	0
affricated	0
affrication	0
affricative	0
affright	0
affrighted	0
affrightedly	0
affront	3.63759
affronted	2.30259
affronter	0
affronting	0.693147
affrontingly	0
afghan	5.65599
aficionado	4.54329
afield	2.94444
afire	1.94591
aflame	3.80666
afloat	3.93183
aflutter	0.693147
afoot	3.52636
afore	4.70048
aforehand	0
aforementioned	7.22257
aforesaid	3.89182
aforethought	2.07944
aforetime	0
aforetimes	0
afoul	2.3979
afraid	8.73488
afresh	1.60944
afro	7.60986
aft	3.98898
after	11.5925
afterbirth	4.04305
afterburner	2.89037
afterburning	0.693147
aftercare	1.38629
afterdamp	0
afterdeck	0
aftereffect	2.07944
aftergame	0
afterglow	3.68888
afterguard	0
afterhours	3.3322
afterimage	0.693147
afterlife	5.28827
afterload	0
aftermarket	5.04343
aftermath	6.38351
aftermost	0
afternoon	7.47591
afternoons	4.7185
afterparty	3.78419
afterpiece	0
aftersale	0
afterschool	3.09104
aftershave	4.35671
aftershock	4.07754
aftertaste	4.64439
afterthought	3.4012
aftertime	0
aftertimes	0
afterward	6.2186
afterwards	7.83913
afterword	3.43399
afterworld	0
again	10.1015
against	9.8954
agama	0
agamid	0
agapanthus	0
agape	4.36945
agar	2.70805
agarose	1.09861
agate	2.07944
agateware	0
agave	3.55535
age	9.57976
aged	7.99125
agedly	0
agedness	0
ageism	3.04452
ageist	3.09104
ageless	3.29584
agelessness	0
agency	6.49072
agenda	6.7901
agendum	0
agenesis	0
agent	7.18992
agential	0
agentive	0
ager	3.17805
ageratum	0
aggie	4.51086
aggiornamento	0
agglomerate	0
agglomerated	0
agglomeration	2.63906
agglomerative	0
agglutinant	0
agglutinate	0
agglutination	0
agglutinative	0.693147
agglutinin	0
aggradation	0
aggrandize	2.3979
aggrandizement	3.17805
aggrandizer	0
aggravate	4.60517
aggravated	5.53339
aggravating	5.39816
aggravatingly	2.07944
aggravation	5.01064
aggravator	0
aggregate	4.44265
aggregately	0
aggregation	3.43399
aggregative	0
aggregator	2.19722
aggress	1.38629
aggression	6.29527
aggressive	8.0959
aggressively	6.53669
aggressiveness	4.41884
aggressor	4.48864
aggrieve	0.693147
aggrieved	2.77259
aggrievedly	0
aghast	3.29584
agile	5.37064
agilely	0
agility	5.56068
aging	6.24417
agitate	4.11087
agitated	5.8944
agitatedly	0
agitation	4.98361
agitator	3.17805
agitprop	2.30259
agleam	0
aglet	2.89037
agley	0
aglitter	0
aglow	0.693147
agnail	0
agnate	0
agnatic	0
agnation	0
agnomen	0
agnosia	0
agnostic	5.56452
agnostically	0
agnosticism	3.82864
ago	8.61704
agog	1.38629
agonic	0
agonist	2.89037
agonistic	0.693147
agonistically	0
agonistics	0
agonize	2.19722
agonizing	4.63473
agonizingly	3.04452
agony	5.9108
agora	1.79176
agoraphobia	3.4012
agoraphobic	2.77259
agouti	0
agrarian	3.4012
agrarianism	0
agree	8.2953
agreeability	1.09861
agreeable	5.36598
agreeableness	1.09861
agreeably	2.48491
agreed	6.92264
agreeing	6.40192
agreement	7.57044
agribusiness	1.38629
agricultural	5.61677
agriculturalist	0.693147
agriculturally	0
agriculture	5.31321
agriculturist	0
agrobacterium	0
agrobiologist	0
agrochemical	0
agrological	0
agrology	0
agronomic	0
agronomical	0
agronomics	0
agronomist	0
agronomy	0
aground	2.3979
ague	0
aguish	0
ah	8.1608
aha	5.0876
ahead	7.83676
ahem	5.3799
ahimsa	1.94591
ahistoric	0
ahistorical	0
ahold	4.59512
ahoy	4.09434
aid	7.9219
aide	4.72739
aider	2.30259
aides	3.91202
aidless	0
aids	8.22791
aigrette	0
aiguillette	0
aikido	3.8712
ail	2.30259
ailanthus	0
aileron	1.94591
ailing	3.4012
ailment	5.83481
aim	8.14497
aimer	2.07944
aiming	6.28413
aimless	4.69135
aimlessly	6.33859
aimlessness	1.79176
air	9.63965
airbag	3.95124
airbase	2.56495
airbed	1.79176
airboat	1.09861
airborne	5.86647
airbrush	3.3322
aircraft	6.87109
aircraftman	0
aircraftsman	0
aircrew	2.56495
airdrome	0
airdrop	2.56495
airfare	2.30259
airfield	3.09104
airflow	3.71357
airfoil	1.79176
airforce	4.38203
airframe	1.60944
airfreight	0
airhead	5.41165
airily	0
airiness	0.693147
airing	5.21494
airless	1.60944
airlift	2.07944
airline	6.04737
airliner	3.85015
airlock	2.30259
airmail	1.79176
airman	3.93183
airmanship	0
airmobile	0
airpark	0
airplane	6.80239
airplay	3.66356
airport	7.05531
airpower	0.693147
airproof	0
airscrew	0
airshaft	0.693147
airship	3.85015
airshow	1.94591
airsick	0
airsickness	0
airspace	3.49651
airspeed	2.30259
airstream	0.693147
airstrike	3.3673
airstrip	1.94591
airtight	4.45435
airtime	3.7612
airwards	0
airwave	1.60944
airway	3.55535
airwoman	0
airworthiness	0.693147
airworthy	0
airy	4.64439
aisle	5.84932
aisled	0
aitch	2.30259
aitchbone	0
ajar	3.04452
aka	9.84246
akimbo	4.29046
akin	7.28824
al	8.06997
ala	5.57595
alabaster	3.80666
alack	1.60944
alackaday	0
alacritous	0
alacrity	2.70805
alameda	3.58352
alanine	0.693147
alar	0
alarm	6.77308
alarmclock	0
alarmed	4.7362
alarming	5.41165
alarmingly	4.30407
alarmism	1.60944
alarmist	2.89037
alarum	0.693147
alary	0
alas	5.69036
alb	3.3673
alba	5.37064
albacore	2.56495
albatross	4.51086
albedo	1.79176
albeit	6.19644
albescence	0
albinism	2.3979
albino	6.47389
album	9.04405
albumen	1.09861
albumenize	0
albumin	1.09861
albuminoidal	0
albuminuria	0
albuterol	1.94591
alcazar	0
alchemic	1.60944
alchemical	2.19722
alchemically	0
alchemist	5.50533
alchemistic	0
alchemistical	0
alchemize	0
alchemy	4.52179
alcohol	9.73832
alcoholic	8.65225
alcoholically	2.07944
alcoholism	5.80212
alcoholmeter	0
alcoholometry	0
alcove	3.97029
aldehyde	1.09861
alder	3.46574
alderman	2.83321
aldermanic	0
aldermanity	0
aldermanship	0
alderwoman	0
aldosterone	0
ale	6.34388
aleck	3.3322
alee	0.693147
alehouse	0
alembic	1.09861
aleph	3.3322
alephs	0.693147
alert	6.98564
alertly	0
alertness	4.07754
alewife	0.693147
alexandrine	0
alexandrite	1.09861
alexia	3.55535
alexic	0
alexipharmic	0
alfalfa	3.52636
alfresco	2.30259
alga	0.693147
algae	4.51086
algaecide	0
algal	0
algarroba	0
algebra	5.96615
algebraic	3.3673
algebraically	0
algebraist	0
algid	0
algidity	0
alginate	0
algoid	0
algolagnic	0
algological	0
algologist	0
algometry	0
algorism	0
algorithm	4.65396
algorithmic	2.48491
alias	6.83948
alibi	4.14313
alidade	0
alien	7.73674
alienability	0
alienable	0
alienate	4.64439
alienation	4.36945
alienator	0
alienist	0
aliens	7.05704
alight	4.2485
align	4.67283
aligner	0
alignment	5.00395
alike	7.51425
alikeness	1.09861
aliment	1.79176
alimental	0
alimentary	3.73767
alimentation	0
alimentative	0
alimony	4.46591
aliped	0
aliphatic	1.09861
aliquant	0
aliquot	1.09861
alit	0
alive	8.74481
aliveness	0
alizarin	0
alkahest	0
alkalescency	0
alkali	2.89037
alkalimeter	0
alkaline	4.35671
alkalinity	0
alkalinize	0
alkalization	0
alkalize	0
alkaloid	3.7612
alkalosis	0
alkane	1.60944
alkanet	0
alkene	0
alky	2.77259
alkyd	0
alkyl	1.94591
alkylation	0
all	12.4937
allantois	0
allay	2.48491
allayer	0
allayment	0
allegation	3.29584
allege	2.07944
allegeable	0
alleged	6.09807
allegedly	6.2634
alleger	0
allegiance	5.38907
allegiant	0.693147
allegoric	0.693147
allegorical	2.89037
allegorically	0
allegorist	0
allegoristic	0
allegorize	0
allegory	3.29584
allegretto	0.693147
allegro	2.30259
allele	2.3979
allelic	0.693147
alleluia	1.09861
allemande	0
allergen	1.38629
allergenic	1.60944
allergic	6.13773
allergist	0
allergy	4.99721
alleviate	5.14166
alleviation	2.56495
alleviative	0
alleviator	0
alleviatory	0
alley	6.97073
alleyway	4.44265
alliaceous	0
alliance	6.75344
allied	5.743
allies	6.16542
alligator	6.16331
alliterate	1.09861
alliteration	4.47734
alliterative	3.61092
alliteratively	0
alliterativeness	0
allium	0
allocable	0
allocate	3.2581
allocation	3.91202
allocative	0
allocator	0
allocution	0
allogeneic	0
allograft	0
allograph	0
allomorph	0
allomorphic	0
allonym	0
allopath	0
allopathic	1.38629
allopathically	0
allophone	0.693147
allopolyploid	0
allopurinol	0
allosteric	0
allot	5.42935
allotment	3.63759
allotrope	0.693147
allotropic	0
allotropically	0
allotropy	0
allotter	0
allover	4.07754
allow	8.23324
allowable	3.29584
allowableness	0
allowably	0
allowance	5.27811
allowedly	0
alloy	4.69135
allspice	2.3979
allude	4.00733
allure	4.95583
allurement	0.693147
allurer	0
alluring	5.80814
alluringly	1.79176
alluringness	0
allusion	5.20949
allusive	2.83321
allusively	0.693147
allusiveness	0
alluvia	0
alluvial	1.38629
alluvium	0
ally	6.42487
alma	4.48864
almagest	0
almanac	2.94444
almandine	0
almightily	0
almightiness	0
almighty	6.81892
almond	5.0626
almoner	0
almonry	0
almost	10.0189
alms	2.89037
almsgiver	0
almsgiving	0
almshouse	0
almsman	0
almswoman	0
alnico	0.693147
aloe	4.02535
aloft	3.73767
aloha	4.77912
alone	9.05905
aloneness	1.79176
along	9.49122
alongshore	0
alongside	6.45362
aloof	5.3799
aloofly	0
aloofness	3.3322
alopecia	3.29584
aloud	6.29342
alp	3.13549
alpaca	4.70048
alpenglow	0
alpenhorn	0
alpenstock	0
alpha	7.70301
alphabet	6.87213
alphabetic	2.48491
alphabetical	4.60517
alphabetically	3.3322
alphabetization	0
alphabetize	2.3979
alphabetizer	0
alphanumeric	2.99573
alphanumerical	1.09861
alphorn	0
alpine	4.83628
alpinism	0
alpinist	0
alprazolam	3.55535
already	9.39158
alright	8.09712
alsike	0
also	12.167
alt	6.71296
altar	4.99721
altarpiece	0
alter	7.06987
alterability	0
alterable	1.09861
alterably	0
alteration	5.2933
alterative	2.3979
altercate	0
altercation	5.22575
altercative	0
alternant	0.693147
alternate	8.07247
alternately	5.77144
alternating	5.82895
alternation	3.17805
alternative	8.89768
alternatively	6.83195
alternativeness	0
alternator	2.77259
althea	0.693147
althorn	0
although	9.66294
altimeter	0
altimetry	0
altissimo	0
altitude	5.30827
altitudinal	0
alto	5.63121
altogether	6.27288
altruism	3.58352
altruist	2.07944
altruistic	4.20469
altruistically	0.693147
alular	0
alum	4.12713
alumina	1.09861
aluminate	0
aluminiferous	0
aluminize	0
aluminothermy	0
aluminous	0
aluminum	6.05209
alumna	1.60944
alumnae	3.09104
alumni	5.95584
alumnus	3.8712
alumroot	0
alveolar	1.60944
alveoli	1.09861
alveolus	0
always	11.1456
alyssum	0
alzheimer	1.79176
am	10.109
amah	0.693147
amalgam	4.92725
amalgamable	0
amalgamate	2.3979
amalgamated	3.09104
amalgamation	6.01616
amalgamative	0
amalgamator	0
amandine	0
amanita	3.04452
amantadine	0
amanuenses	0
amanuensis	0
amaranth	1.94591
amaranthine	0
amarelle	0
amaretto	4.35671
amaryllidaceous	0
amaryllis	1.38629
amass	4.20469
amasser	0
amassment	0
amateur	6.66568
amateurish	3.63759
amateurishly	0
amateurishness	0
amateurism	0
amateurship	0
amative	0.693147
amatively	0
amativeness	0
amatol	0
amatory	0.693147
amaze	5.48894
amazed	6.16121
amazedly	0
amazedness	0
amazement	6.35957
amazing	10.7411
amazingly	8.10772
amazonite	0
ambary	0
ambassador	4.64439
ambassadorial	0
ambassadorship	0
ambassadress	0
amber	6.56526
ambergris	1.60944
amberoid	0
ambiance	4.36945
ambidexterity	1.94591
ambidexterous	1.94591
ambidextrous	4.48864
ambidextrously	0.693147
ambidextrousness	0
ambience	3.82864
ambient	5.50939
ambiguity	4.83628
ambiguous	6.48311
ambiguously	4.36945
ambiguousness	0
ambit	0
ambition	6.25383
ambitionless	1.60944
ambitious	6.45205
ambitiously	2.19722
ambitiousness	0
ambivalence	3.68888
ambivalent	3.8712
amble	3.21888
ambler	3.04452
ambling	2.70805
amblygonite	0
amblyopia	1.09861
amblyopic	0.693147
ambo	2.07944
ambos	0
amboyna	0
ambrosia	4.31749
ambrosial	2.70805
ambrosially	0
ambry	0
ambulance	6.24028
ambulant	0.693147
ambulate	2.07944
ambulation	1.38629
ambulatory	2.63906
ambuscade	0.693147
ambush	5.49306
ambusher	0
amebic	0
ameliorable	0
ameliorant	0
ameliorate	2.56495
amelioration	1.38629
ameliorative	0
ameliorator	0
amen	5.75257
amenability	0
amenable	2.3979
amenableness	0
amenably	0
amend	2.94444
amendable	0.693147
amendatory	0
amender	0
amendment	6.01127
amends	4.06044
amenity	2.30259
amenorrhea	1.38629
amentia	0
amerce	0.693147
americanize	1.79176
americium	0.693147
amethyst	2.70805
amethystine	1.09861
amiability	1.09861
amiable	4.60517
amiableness	0
amiably	1.94591
amicability	0
amicable	4.06044
amicableness	0
amicably	2.19722
amice	0
amid	4.04305
amide	1.94591
amidic	0
amidogen	0
amidships	0
amidst	4.89784
amigo	5.22036
amine	2.77259
amino	4.31749
aminoacidemia	0
aminoaciduria	0
aminophenol	0
amiss	3.3673
amitosis	0
amitotic	0
amity	3.7612
ammeter	0
ammine	0
ammo	5.88888
ammonal	0
ammonia	3.97029
ammoniac	0
ammoniate	0
ammonic	0
ammonite	0.693147
ammonites	1.60944
ammonium	2.63906
ammunition	5.87212
amnesia	5.66296
amnesiac	2.83321
amnesic	1.38629
amnestic	0.693147
amnesty	3.80666
amniocentesis	0
amnion	1.09861
amniotic	3.04452
amoeba	4.14313
amoebae	0
amoebaean	0
amoebic	1.09861
amoeboid	0.693147
amok	3.78419
amole	0
among	9.19796
amongst	8.27919
amontillado	0.693147
amoral	4.06044
amorality	1.79176
amoretto	0
amorism	0
amorist	0
amoroso	1.60944
amorous	4.75359
amorously	2.63906
amorousness	1.38629
amorphous	3.82864
amorphously	0
amorphousness	0
amortizable	0
amortization	0.693147
amortize	0
amount	9.86162
amour	3.85015
amoxicillin	1.38629
amp	5.58725
ampelopsis	0
amperage	1.38629
ampere	1.79176
ampersand	3.09104
amphetamine	5.76519
amphibian	4.29046
amphibiotic	0
amphibious	4.82028
amphibiously	0
amphibiousness	0
amphibole	0
amphibological	0
amphibology	0
amphiboly	0
amphibrach	0
amphigoric	0
amphigory	0
amphimacer	0
amphioxus	0
amphipod	0
amphiprostyle	0
amphisbaena	0
amphitheater	2.77259
amphitheatric	0
amphitheatrically	0
amphora	1.09861
amphoteric	0
ampicillin	0
ample	6.1181
ampleness	0
amplification	3.8712
amplificatory	0
amplifier	4.66344
amplify	4.62497
amplitude	3.85015
amply	2.89037
ampoule	0
ampulla	0
amputate	3.49651
amputation	4.36945
amputee	4.80402
amrita	2.19722
amt	3.58352
amuck	2.77259
amulet	3.98898
amusable	0
amuse	5.34711
amused	5.88053
amusedly	0.693147
amusement	7.12367
amuser	0
amusing	7.35819
amusingly	4.21951
amusingness	0.693147
amygdala	2.3979
amygdalate	0
amygdaline	0
amygdaloidal	0
amygdule	0
amyl	3.3322
amylase	0
amyloid	0
amylopsin	0
amyotrophic	0
an	13.0155
anabaena	0
anabas	0
anabasis	0
anabatic	0
anabolic	4.7185
anabolism	1.38629
anabranch	0
anacardiaceous	0
anachronic	0
anachronism	3.63759
anachronistic	3.71357
anachronistically	1.09861
anachronous	0
anachronously	0
anacoluthia	0
anacoluthic	0
anacoluthon	0
anaconda	5.0689
anacrusis	0
anadem	0
anadiplosis	0
anaerobe	0
anaerobia	0
anaerobic	2.07944
anaerobium	0
anaesthetize	0
anaglyph	0
anaglyphic	0
anaglyptic	0
anagogic	0
anagogical	0
anagram	5.58725
anagrammatic	0
anagrammatically	0
anagrammatist	0
anagrammatize	0
anagrams	2.63906
anal	10.1934
analectic	0
analects	1.09861
analeptic	0
analgesia	1.79176
analgesic	4.02535
anally	7.15227
analog	5.54126
analogical	1.79176
analogically	0
analogism	0
analogist	1.09861
analogize	0
analogous	5.83481
analogously	1.38629
analogousness	0
analogue	4.51086
analogy	5.77144
analphabet	0
analphabetic	0.693147
analphabetism	1.38629
[truncated: 72,460 more rows]
